# Supplementary material for: Ethylene Response Factors Are Controlled by Multiple Harvesting Stresses in Hevea brasiliensis
Source: PLoS One. 2015 Apr 23;10(4):e0123618. doi: 10.1371/journal.pone.0123618 (PMC4408094; doi:10.1371/journal.pone.0123618)
Supplement: S3 Table — The relative transcript abundance was measured by real-time RT-PCR. Tapping without ethephon (Eth-) and with ethephon (Eth +) were applied to both studied tissues. Values are the means of three biological replicates. Values of relative transcript abundances were analysed with XLSTAT after LOG(X) transformation. The statistical analysis was performed with an ANOVA followed by the Student Newman-Keuls test. (XLSX) [file pone.0123618.s003.xlsx]

## Sheet: S3 Table
	Supplementary Table 3. Relative transcript abundance profile of 47 genes of Hevea brasiliensis AP2/ERF superfamily in latex and bark tissues of mature trees during latex harvesting. The relative transcript abundance was measured by real-time RT-PCR. Tapping without ethephon (Eth -) and with ethephon (Eth +) were apllied in both studied tissues. Values are the means of three biological replicates.…
	Gene	Latex						Bark
		No Tapping			Tapping			No Tapping			Tapping
		Eth -	Eth +		Eth -	Eth +		Eth -	Eth +		Eth -	Eth +
	HbERF-Ib4	1,05E+00a	7,33E-01a		6,65E-01a	1,40E+00a		4,26E-01a	8,61E-01a		5,17E-01a	4,23E-01a
*	HbERF-Ib7	5,08E-01ab	1,23E+00b		2,14E-01ab	7,68E-01b		4,62E-01a	3,60E-01a		7,72E-01a	2,29E+00b
	HbERF-Ib11	1,00E-08a	1,11E-05a		1,22E-03a	1,85E-03a		2,79E-03a	1,24E-06a		6,99E-02a	3,63E-04a
*	HbERF-IIb2	5,19E-04a	1,69E-03b		3,61E-03c	1,74E-02d		3,38E-03a	1,34E-03a		5,71E-03a	3,79E-03a
*	HbERF-IIIb1	7,20E-05a	1,25E-04a		1,49E-04a	6,57E-04a		6,24E-04b	1,48E-03b		1,00E-08a	4,36E-03b
*	HbERF-IIIe1	1,88E-02b	1,25E-03b		4,61E-03b	1,83E-04a		1,42E-01c	3,17E-03a		1,41E-01c	1,29E-02b
*	HbERF-IVa3	2,02E-02a	1,32E-01b		7,23E-02b	1,64E-01b		1,10E-01a	1,25E-02a		6,15E-02a	1,39E-02a
*	HbERF-Va2	1,91E-01b	1,51E-01b		3,48E-02a	5,10E-02a		7,16E-02b	7,81E-02b		4,51E-02b	1,79E-02a
*	HbERF-VI1	5,65E-04a	2,50E-03b		3,48E-03b	1,11E-02c		2,50E-03bc	3,91E-04ab		7,96E-03c	1,26E-04a
	HbERF-VI3	1,01E-03a	2,14E-03a		1,49E-02a	6,71E-03a		4,44E-02a	5,72E-03a		4,27E-02a	5,91E-02a
*	HbERF-VI5	9,60E-05a	4,51E-02b		2,76E-03b	2,10E-01b		3,21E-02a	2,29E-01b		4,79E-02a	4,50E-02a
*	HbERF-VI-L3	2,63E-01a	5,29E-01a		3,50E-01a	4,42E-01a		1,65E-01a	4,09E-01b		2,56E-01a	2,00E-01a
*	HbERF-VI-L4	5,70E-02ab	3,83E-02ab		1,09E-01c	8,12E-02bc		4,57E-02ab	4,31E-02ab		6,64E-02b	2,63E-02a
	HbERF-VIIa1	8,90E-04a	2,08E-03a		3,24E-03a	1,23E-02a		2,41E-03a	4,67E-02a		9,81E-03a	3,39E-02a
*	HbERF-VIIa12	1,69E+00a	3,87E+00b		1,40E+01c	1,55E+01c		5,06E+00b	2,46E+00a		1,30E+01c	4,97E+00b
*	HbERF-VIIa20	2,21E-02a	3,45E-02a		1,84E-01b	2,04E-01b		5,46E-02a	2,24E-01ab		5,63E-01b	8,18E-01b
*	HbERF-VIIIa4	2,57E+00a	3,16E+00a		2,92E+00a	2,35E+00a		1,32E+00ab	5,45E-01ab		5,26E+00c	3,15E+00bc
*	HbERF-VIIIa8	8,15E-02a	2,02E-01a		2,42E-01a	1,65E-01a		5,70E-01b	2,27E-01a		1,71E+00c	8,13E-01b
*	HbERF-VIIIa9	4,39E-01b	1,98E-01a		7,55E-01c	3,69E-01b		4,20E-01b	5,16E-02a		6,54E-01b	5,16E-01b
*	HbERF-VIIIa10	5,26E-02a	1,26E-01a		4,93E-02a	9,24E-02a		1,01E-01a	6,63E-01c		2,61E-01b	1,63E+00d
*	HbERF-VIIIa12	9,15E-02a	1,39E-01ab		2,39E-01b	2,13E-01b		1,77E-01a	6,35E-01b		5,55E-01ab	3,73E-01ab
*	HbERF-VIIIa13	1,55E-02a	5,18E-01c		1,45E-02a	7,27E-02b		3,87E-01ab	2,31E-01a		8,27E-01b	1,25E+00b
*	HbERF-VIIIa14	7,67E-04a	1,32E-01b		4,46E-02b	4,65E-01c		5,49E-02a	1,46E-01ab		2,71E-01b	1,60E-01ab
*	HbERF-VIIIb1	1,44E-03a	5,91E-04a		2,28E-04a	8,78E-05a		5,40E-03b	2,98E-06a		3,12E-02b	1,65E-03b
*	HbERF-IXa3	4,30E-04a	5,34E-03b		3,86E-04a	2,70E-03b		2,01E-02a	5,75E-02b		2,78E-01c	1,01E-01b
*	HbERF-IXb1	1,60E-03a	7,45E-03b		4,42E-03ab	5,34E-03ab		2,61E-02a	4,19E-02a		3,35E-02a	8,90E-02b
	HbERF-IXb2	1,76E-03a	8,19E-04a		1,28E-03a	2,04E-03a		4,49E-02b	3,04E-03ab		3,20E-03a	5,21E-03ab
*	HbERF-IXb3	5,43E-05a	1,62E-04a		1,43E-04a	1,60E-04a		5,02E-04a	6,20E-04a		3,59E-03b	5,22E-03b
*	HbERF-IXc1	3,35E-04a	4,98E-04a		1,41E-03a	6,64E-04 a		1,69E-02a	1,41E-02a		4,86E-01b	2,22E-01b
*	HbERF-IXc4	2,37E-04a	3,26E-01c		1,67E-02b	3,92E-01 c		8,04E-03a	2,61E-01b		3,67E-01b	7,69E-01b
*	HbERF-IXc5	3,94E-05a	3,32E-01c		1,95E-02b	5,70E-01 c		7,10E-03a	7,47E-01b		5,57E-01b	9,97E-01b
*	HbERF-IXc6	9,05E-05a	1,06E-03a		2,62E-05a	8,25E-04 a		1,60E-02a	1,09E-01b		1,23E-01b	2,39E-01b
*	HbERF-Xa2	7,48E-04a	8,42E-03a		1,50E-02a	8,20E-02 a		2,89E-02ab	6,28E-04a		1,26E-01bc	2,51E-01c
*	HbERF-Xa8	1,43E-04a	3,00E-03b		1,04E-03ab	1,09E-03 ab		2,36E-03b	1,31E-04a		1,25E-02c	4,88E-03bc
*	HbERF-Xb1	1,05E-05a	1,13E-03b		4,09E-04b	9,31E-03 b		1,42E-03a	8,56E-05a		8,61E-04a	3,84E-04a
	HbAP2-1	1,32E-04a	4,20E-05a		7,60E-05a	3,60E-05 a		1,29E-05a	7,27E-06a		1,96E-04a	8,32E-04a
*	HbAP2-3	5,41E-03a	1,11E-02a		5,31E-02a	9,29E-03 a		4,60E-02ab	3,34E-04a		1,12E-01b	4,69E-02ab
*	HbAP2-5	1,70E-02a	1,88E-03a		8,13E-03a	3,79E-03 a		4,71E-03b	2,75E-03b		2,37E-03b	3,88E-04a
*	HbAP2-6	2,15E-01b	4,88E-02a		6,64E-01b	6,42E-02 a		3,57E-02b	1,92E-03a		8,59E-02c	2,22E-02b
*	HbAP2-7	3,11E-03a	3,24E-03a		4,45E-03a	7,36E-03 a		2,99E-02c	2,86E-04b		3,31E-02c	1,51E-05a
	HbAP2-8	1,20E-04a	7,00E-03a		1,01E-04a	3,48E-04 a		1,57E-02a	5,90E-03a		1,73E-02a	2,53E-03a
	HbAP2-9	5,59E-04a	1,18E-03a		9,48E-04a	1,30E-03 a		1,73E-01a	7,80E-02a		2,29E-01a	9,70E-02a
*	HbAP2-10	2,66E-03a	2,45E-02b		4,28E-02b	7,24E-02 b		3,54E-03ab	8,52E-04a		2,51E-02b	8,37E-03b
*	HbAP2-11	3,41E-03a	4,53E-03a		5,75E-03a	1,32E-03 a		1,39E-02ab	2,68E-04a		4,82E-02b	2,87E-03ab
	HbAP2-13	3,08E-04a	8,52E-05a		1,85E-03a	3,44E-04 a		3,57E-03a	1,46E-05a		1,84E-02a	2,11E-03a
*	HbAP2-15	1,00E-08a	1,50E-04ab		1,66E-03b	5,85E-04 b		4,13E-02a	1,03E-03a		2,41E-02a	1,45E-03a
	HbRAV-4	1,16E-04a	4,81E-06a		5,30E-05a	4,89E-05 a		1,83E-05a	1,78E-05a		1,85E-03a	1,62E-04a
