# Supplementary material for: Ethylene Response Factors Are Controlled by Multiple Harvesting Stresses in Hevea brasiliensis
Source: PLoS One. 2015 Apr 23;10(4):e0123618. doi: 10.1371/journal.pone.0123618 (PMC4408094; doi:10.1371/journal.pone.0123618)
Supplement: S4 Table — Statistical analysis of the tissue effect was performed using an ANOVA followed by a Newman-Keuls test. The level of interaction between treatments was assessed for each tested gene. The data correspond to F values. P-values for significant data are indicated using asterisks as follows: 0.001 (***); 0.01 (**); 0.05 (*); and 0.1 (°). T: tapping; Eth: Ethephon TxEth: combination of both. (XLSX) [file pone.0123618.s004.xlsx]

## Sheet: S4 Table
	Supplementary Table 4. Interaction analysis profile of 47 genes of Hevea brasiliensis AP2/ERF superfamily in latex and bark tissues of mature trees during latex harvesting. Statistical analysis of tissue effect was performed using ANOVA followed by a Newman-Keuls test. The level of interaction between treatments was assessed for each tested gene. Data correspond to F values. P-values for signific…
	Gene	Effect of tissue	Effect of treatment
			Latex				Bark
			T	Eth	TxEth		T	Eth	TxEth
	HbERF-Ib4	0.0256693	0.258	0.1	3.162		1.42	1.293	4,909°
	HbERF-Ib7	0.140796	7,219*	16,857**	0.856		26,862**	4,139°	9.72
	HbERF-Ib11	0.911282	3.504	0.3	0.901		0.894	1.236	0.233
	HbERF-IIb2	0.765836	99,629***	40,129**	0.859		0.191	1.1	0.25
	HbERF-IIIb1	0.654491	2.857	2.563	0.814		2.872	21,668**	5,019°
	HbERF-IIIe1	< 0,0001	6,218*	17,312**	0.967		1.477	47,82***	5,659*
	HbERF-IVa3	0.00626453	11,155*	28,938**	4,073°		0.001	5,128°	0.007
	HbERF-Va2	0.00940294	20,497**	0.148	1.231		21,829**	3,81°	8,025*
	HbERF-VI1	0.00830982	31,518**	16,723**	0.106		0.603	23,389**	4,109°
	HbERF-VI3	0.00125844	10,966*	0.117	1.023		6,802*	0.022	0.697
	HbERF-VI5	0.0013334	5,764°	14,283**	2.413		12,742**	28,507**	31,502**
	HbERF-VI-L3	0.00205258	0.093	4,84°	0.804		1.512	5,752*	19**
	HbERF-VI-L4	0.00106271	36,356**	8,694*	0.24		0.394	8,319*	6,669*
	HbERF-VIIa1	0.312702	3.401	2.609	0.972		0.412	3,484°	0.235
	HbERF-VIIa12	0.263976	81,048***	4,526°	2.829		37,687***	38,846***	0.727
	HbERF-VIIa20	0.00246388	53,817***	0.949	0.554		15,939**	2.382	1.218
	HbERF-VIIIa4	0.0184162	0.775	0.015	4,159°		27,503**	5,055*	0.165
	HbERF-VIIIa8	< 0,0001	1.465	1.313	4,172°		48,842***	25,372**	0.077
	HbERF-VIIIa9	0.00345609	33,298**	57,707***	0.169		99,409***	73,071***	45,534***
	HbERF-VIIIa10	< 0,0001	0.621	8,437*	0.196		51,262***	219,009***	0.003
	HbERF-VIIIa12	0.00021155	20,554**	0.967	3.43		0.375	3.407	8,162*
	HbERF-VIIIa13	< 0,0001	14,179**	85,098***	8,814*		19,279**	0.172	1.679
	HbERF-VIIIa14	< 0,0001	44,85**	89,979***	12,729*		9,972*	0.579	9,56*
	HbERF-VIIIb1	0.121547	2.299	2.035	4e-07		32,172***	48,514***	10,617*
	HbERF-IXa3	< 0,0001	1.232	36,723**	0.855		33,334***	0.03	14,183**
	HbERF-IXb1	< 0,0001	1.219	9,984*	7,943*		7,471*	16,762**	1.622
	HbERF-IXb2	0.00254846	1.709	0.149	5,622°		3,912°	1.097	8,544*
	HbERF-IXb3	0.000409587	0.012	0.176	0.001		23,624**	1.707	0.096
	HbERF-IXc1	< 0,0001	7,375*	0.682	3,961°		31,142**	1e-06	0.04
	HbERF-IXc4	< 0,0001	29,225**	179,802***	28,111**		49,968***	40,073***	17,088**
	HbERF-IXc5	< 0,0001	41,379**	142,409***	35,523**		57,328***	84,756***	43,276***
	HbERF-IXc6	< 0,0001	0.005	5,463°	0.541		5,765*	9,202*	1.732
	HbERF-Xa2	0.0832132	1.889	4,842°	0.082		27,598**	1.084	4,547°
	HbERF-Xa8	0.0129756	1.962	6,924*	6,988*		50,27***	22,216**	6,438*
	HbERF-Xb1	0.461277	8,906*	12,146*	1.687		0.34	3,876°	2.684
	HbAP2-1	0.662731	0.045	0.574	1.547		3.106	1.813	2.014
	HbAP2-3	0.974801	0.098	0.06	0.226		11,575**	1.379	0.155
	HbAP2-5	0.0667743	0.082	3.687	2.139		11,426*	7,606*	1.143
	HbAP2-6	< 0,0001	3.227	33,071**	1.791		83,507***	138,648***	19,894**
	HbAP2-7	0.00141804	3.376	0.495	0.527		12,706**	180,806***	13,319**
	HbAP2-8	< 0,0001	0.914	3.554	1.189		1.915	5,829*	0.397
	HbAP2-9	< 0,0001	0.266	2.162	0.026		1.058	11,046*	0.206
	HbAP2-10	0.000545706	28,227**	10,115*	3,824°		15,868**	5,244°	0.013
	HbAP2-11	0.994663	0.457	2.975	3,975°		4,351°	13,625**	0.007
	HbAP2-13	0.936892	0.658	4e-05	0.034		6,391*	0.645	0.512
	HbAP2-15	0.0034168	9,806*	1.79	2.146		1.011	6,735*	0.662
	HbRAV-4	0.542336	0.193	0.034	0.301		1.959	1.268	3,908°
