# Supplementary material for: Ethylene Response Factors Are Controlled by Multiple Harvesting Stresses in Hevea brasiliensis
Source: PLoS One. 2015 Apr 23;10(4):e0123618. doi: 10.1371/journal.pone.0123618 (PMC4408094; doi:10.1371/journal.pone.0123618)
Supplement: S5 Table — Contig sequences were generated from 454 RNA sequencing (Duan et al, 2013; Piyatrakul et al, submitted). Genomic scaffolds from clone CATAS 7-33-97 were provided by the Beijing Institute of Genomics. (XLSX) [file pone.0123618.s005.xlsx]

## Sheet: S5 Table
	Supplementary Table 5. Genomic scaffold analysis for 35 genes for Hevea ERFs. Contig sequences were generated from 454 RNA sequencing (Duan et al, 2013; Piyatrakul et al, submitted). Genomic scaffolds from clone CATAS 7-33-97 were provided by the Beijing Institut of Genomics.
	Contig			Scaffold
	Gene name	Length (bp)		Accession	Length (bp)	Identity (%)	start	end	Exon (No)	Intron (No)	Notes
	HbERF-Ib4	1983		scaff15492	5962	98.8401	2001	3961	1	0	-
	HbERF-Ib7	1956		scaff1559	6082	100	2114	4070	1	0	-
	HbERF-Ib11	905		scaff5848	4901	99.337	2001	2900	1	0	-
	HbERF-IIb2	675		scaff135	4675	99.7037	2001	2674	1	0	-
	HbERF-IIIb1	1450		scaff38	5622	93.5862	2264	3621	1	0	-
	HbERF-IIIe1	1434		scaff22239	5435	99.9303	2001	3434	1	0	-
	HbERF-IVa3	1324		scaff10812	5998	99.6224	2001	3320	1	0	-
	HbERF-Va2	467		scaff6313	4804	99.7859	2337	2803	1	0	-
	HbERF-VI1	844		scaff290	4847	100	2001	2845	1	0	-
	HbERF-VI3	1585		scaff3437	5576	99.306	2001	3575	1	0	-
	HbERF-VI5	1616		scaff99	5612	99.6287	2001	3611	1	0	-
	HbERF-VI-L3	1213		scaff4180	6011	99.6702	2001	3210	1	0	-
	HbERF-VI-L4	1918		scaff5094	6273	99.0094	2001	3900	2	1	-
	HbERF-VIIa1	1014		scaff15	5118	99.1124	2001	3006	2	1	-
	HbERF-VIIa12	1825		scaff282	7640	98.8493	3868	5672	2	2	1 intron on 3'-UTR
	HbERF-VIIa20	1046		scaff735	5182	99.3308	2001	3040	2	1	-
	HbERF-VIIIa4	1126		scaff664	5899	99.9112	2001	3126	1	0	-
	HbERF-VIIIa8	1009		scaff1896	4997	98.6125	2001	2996	1	0	-
	HbERF-VIIIa9	1270		scaff3034	5271	99.9213	2001	3270	1	0	-
	HbERF-VIIIa10	1017		scaff3172	5024	100	2001	3018	1	0	-
	HbERF-VIIIa12	1106		scaff419	10023	100	2001	3107	1	0	-
	HbERF-VIIIa13	945		scaff419	10023	98.836	6985	9919	1	0	-
	HbERF-VIIIa14	743		scaff91	4743	99.7308	2001	2742	1	0	-
	HbERF-VIIIb1	709		scaff16312	2839	99.0127	134	836	1	0	-
	HbERF-IXa3	695		scaff211	5167	99.8561	2001	2695	1	0	-
	HbERF-IXb1	1158		scaff2511	12116	99.8273	2001	3157	1	0	-
	HbERF-IXb2	736		scaff2511	12116	99.7283	6737	9472	1	0	-
	HbERF-IXb3	1221		scaff16808	5201	98.1982	2001	3200	1	0	-
	HbERF-IXc1	887		scaff9033	4887	99.7745	2001	2886	1	0	-
	HbERF-IXc4	888		scaff16191	4889	99.8874	2001	2888	1	0	-
	HbERF-IXc5	934		scaff139_2	4934	99.7859	2001	2933	1	0	-
	HbERF-IXc6	1059		scaff8135	5060	99.9056	2001	3059	1	0	-
	HbERF-Xa2	1526		scaff1089	7495	99.9345	2001	3526	2	1	-
	HbERF-Xa8	737		scaff1007	4929	99.0502	2001	2731	2	1	-
	HbERF-Xb1	1097		scaff1538	5067	97.083	2001	3066	1	0	-
