# Supplementary material for: Ethylene Response Factors Are Controlled by Multiple Harvesting Stresses in Hevea brasiliensis
Source: PLoS One. 2015 Apr 23;10(4):e0123618. doi: 10.1371/journal.pone.0123618 (PMC4408094; doi:10.1371/journal.pone.0123618)
Supplement: S7 Table — The data correspond to F values. P-values are indicated as follows: 0.001 (***); 0.01 (**); 0.05 (*); 0.1 (°). (XLSX) [file pone.0123618.s007.xlsx]

## Sheet: S7 Table
	Supplementary Table 7. Summary of analysis of variance tables of each tested gene from Hevea brasiliensis ERF group IX in 3-month-old epicormic shoots of clone PB 260. The data correspond to F values. P-values are indicated as follows: 0.001 (***); 0.01 (**); 0.05 (*); 0.1 (°).
	Gene	W	MeJA	ET	W x MeJA	W x ET	MeJA x ET	W x MeJA x ET
	HbERF-IXa3	13,415**	8,698**	11,641**	3,349°	0.088	0.391	0.429
	HbERF-IXb1	13,591**	19,574***	44,733***	19,502***	0.567	8,544**	33,702***
	HbERF-IXb2	0.372	3,497°	24,219***	9,183**	1.082	8,994**	10,581**
	HbERF-IXb3	13,558**	4,775*	0.369	0.072	0.061	0.001	1.204
	HbERF-IXc1	4,632*	1.73	1.552	0.312	0.3	0.009	0.21
	HbERF-IXc4	8,458**	30,543***	127,389***	14,597**	5,566*	0.377	7,437*
	HbERF-IXc5	6,415*	0.73	71,622***	3,337°	0.07	0.544	0
	HbERF-IXc6	2.39	10,707**	93,173***	18,974***	0.084	0.013	11,055**
