# Supplementary material for: Ethylene Response Factors Are Controlled by Multiple Harvesting Stresses in Hevea brasiliensis
Source: PLoS One. 2015 Apr 23;10(4):e0123618. doi: 10.1371/journal.pone.0123618 (PMC4408094; doi:10.1371/journal.pone.0123618)
Supplement: S8 Table — The values of the relative transcript abundance were analysed with XLSTAT software after LOG(X) transformation. The statistical analysis was performed with an ANOVA followed by the Student Newman—Keuls test. ND refers to non-determined data. (XLSX) [file pone.0123618.s008.xlsx]

## Sheet: S8 Table
	Supplementary Table 8. Effect of 1-MCP treatment on the relative transcript abundance of 47 genes of Hevea brasiliensis AP2/ERF superfamily. Values of relative transcript abundance were analysed with XLSTAT software after LOG(X) transformation. The statistical analysis was performed with an ANOVA followed by the Student Newman–Keuls test. ND refers to non determined data.
	Gene	C	ET	1-MCP + ET
	HbERF-Ib4	1,05E-01a	2,40E-01a	1,25E-01a
	HbERF-Ib7	2,25E-01a	2,01E-01a	2,17E-01a
	HbERF-Ib11	4,75E-04a	3,74E-04a	2,64E-04a
	HbERF-IIb2	5,23E-02a	1,35E-02a	1,72E-01a
	HbERF-IIIb1	1,82E-03a	7,67E-04a	3,78E-03a
*	HbERF-IIIe1	1,61E-01b	3,57E-02a	9,85E-02b
	HbERF-IVa3	8,06E-03a	1,25E-02a	9,01E-03a
	HbERF-Va2	2,37E-02a	1,54E-02a	3,43E-02a
	HbERF-VI1	4,60E-03a	2,90E-03a	1,58E-02a
	HbERF-VI3	4,62E-03a	2,72E-03a	3,04E-03a
	HbERF-VI5	4,33E-02a	1,24E-01a	1,94E-02a
	HbERF-VI-L3	6,95E-02a	1,51E-01a	5,05E-02a
	HbERF-VI-L4	3,19E-02a	1,21E-01a	6,82E-02a
	HbERF-VIIa1	3,16E-03a	2,79E-03a	5,71E-03a
*	HbERF-VIIa12	1,16E+00b	1,93E+00c	9,15E-01a
	HbERF-VIIa20	1,38E-02a	7,25E-02a	1,09E-02a
	HbERF-VIIIa4	2,76E-01a	5,06E-01a	3,87E-01a
	HbERF-VIIIa8	2,80E-01a	3,55E-01a	9,49E-01a
	HbERF-VIIIa9	1,83E-01a	3,46E-01a	6,01E-01a
	HbERF-VIIIa10	1,27E-01a	2,35E-01a	9,70E-01a
	HbERF-VIIIa12	7,43E-02a	2,10E-01a	5,94E-02a
*	HbERF-VIIIa13	4,07E-02a	9,22E-02b	5,06E-02a
*	HbERF-VIIIa14	2,07E-02a	5,26E-02b	1,35E-02a
	HbERF-VIIIb1	3,24E-05a	3,86E-05a	7,37E-06a
	HbERF-IXa3	6,80E-04a	1,57E-02b	2,47E-03ab
	HbERF-IXb1	7,72E-02a	4,98E-01b	2,04E-01ab
	HbERF-IXb2	4,86E-02a	1,61E-01a	1,02E-01a
	HbERF-IXb3	3,47E-02a	2,27E-02a	5,55E-02 a
	HbERF-IXc1	4,02E-03a	7,83E-03a	6,70E-03a
*	HbERF-IXc4	4,63E-03a	2,13E-01b	7,95E-04a
*	HbERF-IXc5	1,13E-04a	3,14E-03b	4,03E-04a
*	HbERF-IXc6	5,05E-03a	3,01E-01b	4,59E-03a
	HbERF-Xa2	9,19E-03a	4,15E-03a	1,23E-02a
	HbERF-Xa8	2,88E-03a	2,19E-03a	4,34E-03a
	HbERF-Xb1	7,92E-03a	5,85E-04a	7,21E-03a
	HbAP2-1	ND	ND	ND
	HbAP2-3	1,97E-03a	3,34E-03a	3,40E-03a
	HbAP2-5	1,20E-02a	1,49E-03a	1,30E-03a
	HbAP2-6	3,97E-03a	9,22E-03a	8,72E-03a
	HbAP2-7	3,85E-02a	1,69E-02a	4,91E-02a
	HbAP2-8	4,99E-02a	3,77E-02a	1,01E-01b
	HbAP2-9	1,47E-01a	2,52E-01a	1,59E-01a
	HbAP2-10	5,04E-03a	1,27E-02a	3,93E-03a
	HbAP2-11	1,19E-03a	3,48E-05a	2,00E-04a
	HbAP2-13	5,54E-03a	1,55E-03a	4,48E-03a
	HbAP2-15	4,81E-03a	5,15E-03a	6,74E-03a
	HbRAV-4	5,54E-04a	3,11E-04a	4,56E-04a
